# Supplementary material for: Genomic Analysis Made It Possible to Identify Gene-Driver Alterations Covering the Time Window between Diagnosis of Neuroblastoma 4S and the Progression to Stage 4
Source: Int J Mol Sci. 2022 Jun 10;23(12):6513. doi: 10.3390/ijms23126513 (PMC9224358; doi:10.3390/ijms23126513)
Supplement: Supplementary file 1 [file ijms-23-06513-s001.zip]

Archive with 1 entries (1 files):
- ijms-1748841-supplementary.pdf
